# Supplementary material for: Effects of Fishmeal Replacement with Insect Meals on Growth Performance in Non-Fish Aquatic Animals: A Meta-Analysis
Source: Insects. 2026 Jul 6;17(7):699. doi: 10.3390/insects17070699 (PMC13409791; doi:10.3390/insects17070699)
Supplement: Supplementary file 1 [file insects-17-00699-s001.zip]

Archive with 5 entries (5 files):
- Figure_S1.png
- Figure_S2.png
- Figure_S3.png
- PRISMA_2020_checklist.pdf
- Supplementary_Tables_and_Content.pdf
